# Supplementary material for: Choosing between the UN’s alternative views of population aging
Source: PLoS One. 2020 Jul 8;15(7):e0233602. doi: 10.1371/journal.pone.0233602 (PMC7343128; doi:10.1371/journal.pone.0233602)
Supplement: S2 File — (XLSX) [file pone.0233602.s002.xlsx]

## Sheet: Sheet2
country	CHE				Qx5
	Data
year	qx5_at_rle_15	qx5_at_65	Prospective OAT
1876	0.128683	0.165112	62.1802
1877	0.129259	0.164461	62.3452
1878	0.130981	0.167846	62.3958
1879	0.13692	0.165251	62.525
1880	0.136523	0.16038	62.9086
1881	0.136825	0.156159	63
1882	0.133309	0.153023	63.2439
1883	0.135014	0.150958	63.3288
1884	0.131151	0.144903	63.5566
1885	0.131956	0.147875	63.7411
1886	0.13013	0.142511	63.8482
1887	0.133871	0.146107	63.8956
1888	0.131298	0.141319	64.1821
1889	0.131989	0.139484	64.3269
1890	0.129797	0.133254	64.657
1891	0.13029	0.133952	64.6578
1892	0.129787	0.131921	64.8133
1893	0.130548	0.129692	65.0749
1894	0.131843	0.129675	65.2096
1895	0.134769	0.13019	65.3583
1896	0.136363	0.131563	65.4266
1897	0.13751	0.130994	65.575
1898	0.136102	0.126508	65.9231
1899	0.140429	0.128104	66.0956
1900	0.139493	0.126624	66.2927
1901	0.136396	0.12283	66.6214
1902	0.138399	0.121283	66.7923
1903	0.13416	0.118017	67.0316
1904	0.133207	0.114412	67.2528
1905	0.132367	0.111596	67.4942
1906	0.132578	0.111115	67.5825
1907	0.131194	0.107757	67.877
1908	0.131649	0.103633	68.1658
1909	0.13112	0.105515	68.1073
1910	0.131406	0.0998175	68.3463
1911	0.128569	0.0986882	68.7727
1912	0.128626	0.0980052	68.8478
1913	0.126152	0.0945612	69.0148
1914	0.124998	0.0930106	69.2938
1915	0.125152	0.0933252	69.318
1916	0.125756	0.0928528	69.4859
1917	0.12534	0.0892074	69.7485
1918	0.123082	0.0891251	69.6253
1919	0.124133	0.0902447	69.8786
1920	0.126091	0.0859739	70.0895
1921	0.121903	0.0816366	70.4159
1922	0.124769	0.0847319	70.5457
1923	0.122925	0.0806543	70.6797
1924	0.120994	0.0770773	70.9557
1925	0.116456	0.0785762	71.1736
Total Result	6.53226	6.02151	3327.68

## Sheet: Sheet1
type	age	country	year	sex	ind	ind_at_rle_15	ind_at_65	POAT
per	65	CHE	1876	b	qx_5	0.128683	0.165112	62.1802
per	65	CHE	1877	b	qx_5	0.129259	0.164461	62.3452
per	65	CHE	1878	b	qx_5	0.130981	0.167846	62.3958
per	65	CHE	1879	b	qx_5	0.13692	0.165251	62.525
per	65	CHE	1880	b	qx_5	0.136523	0.16038	62.9086
per	65	CHE	1881	b	qx_5	0.136825	0.156159	63
per	65	CHE	1882	b	qx_5	0.133309	0.153023	63.2439
per	65	CHE	1883	b	qx_5	0.135014	0.150958	63.3288
per	65	CHE	1884	b	qx_5	0.131151	0.144903	63.5566
per	65	CHE	1885	b	qx_5	0.131956	0.147875	63.7411
per	65	CHE	1886	b	qx_5	0.13013	0.142511	63.8482
per	65	CHE	1887	b	qx_5	0.133871	0.146107	63.8956
per	65	CHE	1888	b	qx_5	0.131298	0.141319	64.1821
per	65	CHE	1889	b	qx_5	0.131989	0.139484	64.3269
per	65	CHE	1890	b	qx_5	0.129797	0.133254	64.657
per	65	CHE	1891	b	qx_5	0.13029	0.133952	64.6578
per	65	CHE	1892	b	qx_5	0.129787	0.131921	64.8133
per	65	CHE	1893	b	qx_5	0.130548	0.129692	65.0749
per	65	CHE	1894	b	qx_5	0.131843	0.129675	65.2096
per	65	CHE	1895	b	qx_5	0.134769	0.13019	65.3583
per	65	CHE	1896	b	qx_5	0.136363	0.131563	65.4266
per	65	CHE	1897	b	qx_5	0.13751	0.130994	65.575
per	65	CHE	1898	b	qx_5	0.136102	0.126508	65.9231
per	65	CHE	1899	b	qx_5	0.140429	0.128104	66.0956
per	65	CHE	1900	b	qx_5	0.139493	0.126624	66.2927
per	65	CHE	1901	b	qx_5	0.136396	0.12283	66.6214
per	65	CHE	1902	b	qx_5	0.138399	0.121283	66.7923
per	65	CHE	1903	b	qx_5	0.13416	0.118017	67.0316
per	65	CHE	1904	b	qx_5	0.133207	0.114412	67.2528
per	65	CHE	1905	b	qx_5	0.132367	0.111596	67.4942
per	65	CHE	1906	b	qx_5	0.132578	0.111115	67.5825
per	65	CHE	1907	b	qx_5	0.131194	0.107757	67.877
per	65	CHE	1908	b	qx_5	0.131649	0.103633	68.1658
per	65	CHE	1909	b	qx_5	0.13112	0.105515	68.1073
per	65	CHE	1910	b	qx_5	0.131406	0.0998175	68.3463
per	65	CHE	1911	b	qx_5	0.128569	0.0986882	68.7727
per	65	CHE	1912	b	qx_5	0.128626	0.0980052	68.8478
per	65	CHE	1913	b	qx_5	0.126152	0.0945612	69.0148
per	65	CHE	1914	b	qx_5	0.124998	0.0930106	69.2938
per	65	CHE	1915	b	qx_5	0.125152	0.0933252	69.318
per	65	CHE	1916	b	qx_5	0.125756	0.0928528	69.4859
per	65	CHE	1917	b	qx_5	0.12534	0.0892074	69.7485
per	65	CHE	1918	b	qx_5	0.123082	0.0891251	69.6253
per	65	CHE	1919	b	qx_5	0.124133	0.0902447	69.8786
per	65	CHE	1920	b	qx_5	0.126091	0.0859739	70.0895
per	65	CHE	1921	b	qx_5	0.121903	0.0816366	70.4159
per	65	CHE	1922	b	qx_5	0.124769	0.0847319	70.5457
per	65	CHE	1923	b	qx_5	0.122925	0.0806543	70.6797
per	65	CHE	1924	b	qx_5	0.120994	0.0770773	70.9557
per	65	CHE	1925	b	qx_5	0.116456	0.0785762	71.1736
per	65	DNK	1835	b	qx_5	0.13325	0.175561	61.2848
per	65	DNK	1836	b	qx_5	0.133326	0.175921	61.153
per	65	DNK	1837	b	qx_5	0.131293	0.183522	60.7977
per	65	DNK	1838	b	qx_5	0.134459	0.183417	60.8718
per	65	DNK	1839	b	qx_5	0.131837	0.182634	61.0314
per	65	DNK	1840	b	qx_5	0.131223	0.171914	61.5368
per	65	DNK	1841	b	qx_5	0.132405	0.177136	61.0595
per	65	DNK	1842	b	qx_5	0.132814	0.170052	61.4585
per	65	DNK	1843	b	qx_5	0.130351	0.166222	61.6274
per	65	DNK	1844	b	qx_5	0.12709	0.164703	61.6076
per	65	DNK	1845	b	qx_5	0.129783	0.171328	61.4529
per	65	DNK	1846	b	qx_5	0.132051	0.175697	61.3673
per	65	DNK	1847	b	qx_5	0.130017	0.175203	61.2923
per	65	DNK	1848	b	qx_5	0.124391	0.157218	61.9413
per	65	DNK	1849	b	qx_5	0.127793	0.170969	61.3298
per	65	DNK	1850	b	qx_5	0.127539	0.158452	61.9406
per	65	DNK	1851	b	qx_5	0.131042	0.172235	61.3628
per	65	DNK	1852	b	qx_5	0.126789	0.164049	61.4747
per	65	DNK	1853	b	qx_5	0.128206	0.168368	61.6088
per	65	DNK	1854	b	qx_5	0.124695	0.160735	61.7161
per	65	DNK	1855	b	qx_5	0.123395	0.165844	61.7247
per	65	DNK	1856	b	qx_5	0.12471	0.16005	61.7502
per	65	DNK	1857	b	qx_5	0.12665	0.165658	61.5361
per	65	DNK	1858	b	qx_5	0.124234	0.160367	61.7127
per	65	DNK	1859	b	qx_5	0.125874	0.164907	61.6187
per	65	DNK	1860	b	qx_5	0.123869	0.164024	61.9699
per	65	DNK	1861	b	qx_5	0.123927	0.167059	61.7138
per	65	DNK	1862	b	qx_5	0.126809	0.165963	62.0145
per	65	DNK	1863	b	qx_5	0.128141	0.157772	62.0293
per	65	DNK	1864	b	qx_5	0.124903	0.161654	62.2041
per	65	DNK	1865	b	qx_5	0.13112	0.165203	62.1475
per	65	DNK	1866	b	qx_5	0.127595	0.163863	62.138
per	65	DNK	1867	b	qx_5	0.128569	0.165672	62.1571
per	65	DNK	1868	b	qx_5	0.13281	0.166075	62.4303
per	65	DNK	1869	b	qx_5	0.129766	0.16626	62.5997
per	65	DNK	1870	b	qx_5	0.131532	0.15791	62.685
per	65	DNK	1871	b	qx_5	0.132637	0.164577	62.7429
per	65	DNK	1872	b	qx_5	0.132201	0.152187	62.8807
per	65	DNK	1873	b	qx_5	0.132899	0.152408	62.8268
per	65	DNK	1874	b	qx_5	0.132369	0.15209	63.1712
per	65	DNK	1875	b	qx_5	0.133169	0.151499	63.3229
per	65	DNK	1876	b	qx_5	0.127352	0.146098	63.3216
per	65	DNK	1877	b	qx_5	0.133238	0.152749	63.4171
per	65	DNK	1878	b	qx_5	0.130756	0.143113	63.6846
per	65	DNK	1879	b	qx_5	0.1259	0.138293	63.8369
per	65	DNK	1880	b	qx_5	0.124375	0.134494	64.029
per	65	DNK	1881	b	qx_5	0.125122	0.134479	64.0304
per	65	DNK	1882	b	qx_5	0.125717	0.130559	64.2472
per	65	DNK	1883	b	qx_5	0.121241	0.129174	64.3051
per	65	DNK	1884	b	qx_5	0.12295	0.128653	64.4754
per	65	DNK	1885	b	qx_5	0.122823	0.12657	64.6254
per	65	DNK	1886	b	qx_5	0.124545	0.128734	64.5701
per	65	DNK	1887	b	qx_5	0.124177	0.127352	64.7698
per	65	DNK	1888	b	qx_5	0.122724	0.123842	64.914
per	65	DNK	1889	b	qx_5	0.124498	0.123222	65.1003
per	65	DNK	1890	b	qx_5	0.125877	0.122443	65.263
per	65	DNK	1891	b	qx_5	0.12688	0.124308	65.2217
per	65	DNK	1892	b	qx_5	0.127514	0.123632	65.3849
per	65	DNK	1893	b	qx_5	0.128975	0.123975	65.4386
per	65	DNK	1894	b	qx_5	0.130757	0.124323	65.463
per	65	DNK	1895	b	qx_5	0.130827	0.124084	65.544
per	65	DNK	1896	b	qx_5	0.136308	0.128784	65.6212
per	65	DNK	1897	b	qx_5	0.133932	0.127736	65.5603
per	65	DNK	1898	b	qx_5	0.133351	0.125627	65.7169
per	65	DNK	1899	b	qx_5	0.138046	0.128101	65.8004
per	65	DNK	1900	b	qx_5	0.135115	0.126336	65.8164
per	65	DNK	1901	b	qx_5	0.133574	0.121442	66.1395
per	65	DNK	1902	b	qx_5	0.133747	0.121684	66.1527
per	65	DNK	1903	b	qx_5	0.133951	0.120849	66.2151
per	65	DNK	1904	b	qx_5	0.134995	0.122714	66.2725
per	65	DNK	1905	b	qx_5	0.134033	0.120145	66.3024
per	65	DNK	1906	b	qx_5	0.133419	0.121636	66.3787
per	65	DNK	1907	b	qx_5	0.132462	0.117674	66.3923
per	65	DNK	1908	b	qx_5	0.132629	0.115201	66.5443
per	65	DNK	1909	b	qx_5	0.133189	0.117778	66.5568
per	65	DNK	1910	b	qx_5	0.134045	0.114523	66.7259
per	65	DNK	1911	b	qx_5	0.134561	0.117912	66.7045
per	65	DNK	1912	b	qx_5	0.133635	0.113814	66.8178
per	65	DNK	1913	b	qx_5	0.131368	0.111913	66.9697
per	65	DNK	1914	b	qx_5	0.134454	0.114001	66.9693
per	65	DNK	1915	b	qx_5	0.135195	0.114966	66.9846
per	65	DNK	1916	b	qx_5	0.135732	0.11605	67.0619
per	65	DNK	1917	b	qx_5	0.134197	0.113425	67.0154
per	65	DNK	1918	b	qx_5	0.135834	0.115899	67.0939
per	65	DNK	1919	b	qx_5	0.13426	0.113338	67.1535
per	65	DNK	1920	b	qx_5	0.140558	0.118636	67.223
per	65	DNK	1921	b	qx_5	0.141421	0.117609	67.3609
per	65	DNK	1922	b	qx_5	0.138385	0.116752	67.4183
per	65	DNK	1923	b	qx_5	0.141252	0.113182	67.581
per	65	DNK	1924	b	qx_5	0.143728	0.113247	67.8304
per	65	DNK	1925	b	qx_5	0.143647	0.115623	67.984
per	65	FIN	1878	b	qx_5	0.141545	0.18575	60.461
per	65	FIN	1879	b	qx_5	0.14256	0.188238	60.4208
per	65	FIN	1880	b	qx_5	0.139977	0.18548	60.6886
per	65	FIN	1881	b	qx_5	0.137294	0.18193	60.7569
per	65	FIN	1882	b	qx_5	0.141259	0.189915	60.7888
per	65	FIN	1883	b	qx_5	0.136248	0.185454	61.0641
per	65	FIN	1884	b	qx_5	0.138775	0.184168	61.1604
per	65	FIN	1885	b	qx_5	0.139435	0.17775	61.3293
per	65	FIN	1886	b	qx_5	0.138189	0.175674	61.4019
per	65	FIN	1887	b	qx_5	0.137205	0.171966	61.4902
per	65	FIN	1888	b	qx_5	0.131576	0.16588	61.7301
per	65	FIN	1889	b	qx_5	0.133197	0.17002	61.8114
per	65	FIN	1890	b	qx_5	0.13322	0.165562	62.0154
per	65	FIN	1891	b	qx_5	0.13244	0.167252	62.0932
per	65	FIN	1892	b	qx_5	0.129994	0.164171	62.3934
per	65	FIN	1893	b	qx_5	0.13091	0.164099	62.5176
per	65	FIN	1894	b	qx_5	0.133648	0.162331	62.7451
per	65	FIN	1895	b	qx_5	0.138248	0.165843	62.684
per	65	FIN	1896	b	qx_5	0.138845	0.168801	63.0152
per	65	FIN	1897	b	qx_5	0.141564	0.163109	63.1754
per	65	FIN	1898	b	qx_5	0.14259	0.163215	63.4367
per	65	FIN	1899	b	qx_5	0.144601	0.16136	63.5823
per	65	FIN	1900	b	qx_5	0.142974	0.155056	63.8563
per	65	FIN	1901	b	qx_5	0.146459	0.158234	64.0319
per	65	FIN	1902	b	qx_5	0.14811	0.157029	64.227
per	65	FIN	1903	b	qx_5	0.148826	0.153946	64.4035
per	65	FIN	1904	b	qx_5	0.146653	0.151783	64.5394
per	65	FIN	1905	b	qx_5	0.146021	0.146821	64.8997
per	65	FIN	1906	b	qx_5	0.143096	0.142392	65.0825
per	65	FIN	1907	b	qx_5	0.14243	0.140125	65.264
per	65	FIN	1908	b	qx_5	0.141243	0.135123	65.6381
per	65	FIN	1909	b	qx_5	0.142274	0.13607	65.7245
per	65	FIN	1910	b	qx_5	0.138838	0.132763	65.9339
per	65	FIN	1911	b	qx_5	0.135591	0.12494	66.3136
per	65	FIN	1912	b	qx_5	0.135024	0.119683	66.4548
per	65	FIN	1913	b	qx_5	0.135613	0.121444	66.6976
per	65	FIN	1914	b	qx_5	0.135475	0.115715	66.9403
per	65	FIN	1915	b	qx_5	0.136822	0.116855	67.1393
per	65	FIN	1916	b	qx_5	0.137474	0.11313	67.3812
per	65	FIN	1917	b	qx_5	0.137406	0.111335	67.6458
per	65	FIN	1918	b	qx_5	0.137276	0.110851	67.8627
per	65	FIN	1919	b	qx_5	0.135723	0.10912	68.11
per	65	FIN	1920	b	qx_5	0.137864	0.108806	68.2357
per	65	FIN	1921	b	qx_5	0.137316	0.107168	68.6059
per	65	FIN	1922	b	qx_5	0.135998	0.10436	68.9054
per	65	FIN	1923	b	qx_5	0.134211	0.101657	69.0441
per	65	FIN	1924	b	qx_5	0.134507	0.100518	69.2396
per	65	FRATNP	1816	b	qx_5	0.136974	0.220072	58.1067
per	65	FRATNP	1817	b	qx_5	0.136732	0.215265	58.1726
per	65	FRATNP	1818	b	qx_5	0.133741	0.214469	58.2737
per	65	FRATNP	1819	b	qx_5	0.134634	0.220967	57.9089
per	65	FRATNP	1820	b	qx_5	0.135458	0.214265	58.4004
per	65	FRATNP	1821	b	qx_5	0.13477	0.220828	58.3127
per	65	FRATNP	1822	b	qx_5	0.134599	0.226251	58.231
per	65	FRATNP	1823	b	qx_5	0.132628	0.230833	58.061
per	65	FRATNP	1824	b	qx_5	0.134088	0.236294	57.939
per	65	FRATNP	1825	b	qx_5	0.136346	0.230412	58.3529
per	65	FRATNP	1826	b	qx_5	0.134248	0.228826	58.0151
per	65	FRATNP	1827	b	qx_5	0.134501	0.224949	57.8944
per	65	FRATNP	1828	b	qx_5	0.141912	0.21658	58.1555
per	65	FRATNP	1829	b	qx_5	0.140757	0.216574	58.1233
per	65	FRATNP	1830	b	qx_5	0.143633	0.213393	58.5501
per	65	FRATNP	1831	b	qx_5	0.138214	0.219838	58.2347
per	65	FRATNP	1832	b	qx_5	0.136677	0.217556	58.4765
per	65	FRATNP	1833	b	qx_5	0.136554	0.225707	58.2192
per	65	FRATNP	1834	b	qx_5	0.132613	0.224714	58.232
per	65	FRATNP	1835	b	qx_5	0.130875	0.209599	58.8757
per	65	FRATNP	1836	b	qx_5	0.131753	0.215011	58.6114
per	65	FRATNP	1837	b	qx_5	0.133376	0.220502	58.4984
per	65	FRATNP	1838	b	qx_5	0.136311	0.219121	58.5871
per	65	FRATNP	1839	b	qx_5	0.139211	0.224719	58.4308
per	65	FRATNP	1840	b	qx_5	0.137052	0.214822	58.9685
per	65	FRATNP	1841	b	qx_5	0.134762	0.224436	58.5961
per	65	FRATNP	1842	b	qx_5	0.134064	0.215416	58.7784
per	65	FRATNP	1843	b	qx_5	0.137958	0.223789	58.271
per	65	FRATNP	1844	b	qx_5	0.138162	0.214005	58.71
per	65	FRATNP	1845	b	qx_5	0.138646	0.211951	58.9545
per	65	FRATNP	1846	b	qx_5	0.138301	0.216381	58.8267
per	65	FRATNP	1847	b	qx_5	0.142732	0.225084	58.6338
per	65	FRATNP	1848	b	qx_5	0.133083	0.201067	59.604
per	65	FRATNP	1849	b	qx_5	0.139184	0.224522	58.7874
per	65	FRATNP	1850	b	qx_5	0.137454	0.205949	59.5694
per	65	FRATNP	1851	b	qx_5	0.137595	0.206215	59.3624
per	65	FRATNP	1852	b	qx_5	0.140523	0.204158	59.467
per	65	FRATNP	1853	b	qx_5	0.142736	0.203301	59.2529
per	65	FRATNP	1854	b	qx_5	0.142181	0.195728	59.6011
per	65	FRATNP	1855	b	qx_5	0.137974	0.195786	59.8706
per	65	FRATNP	1856	b	qx_5	0.135958	0.199574	59.7374
per	65	FRATNP	1857	b	qx_5	0.137161	0.201989	59.5891
per	65	FRATNP	1858	b	qx_5	0.135873	0.197494	59.7715
per	65	FRATNP	1859	b	qx_5	0.134424	0.202029	59.7987
per	65	FRATNP	1860	b	qx_5	0.133499	0.189332	60.2521
per	65	FRATNP	1861	b	qx_5	0.136913	0.198739	59.9212
per	65	FRATNP	1862	b	qx_5	0.137042	0.196283	59.9523
per	65	FRATNP	1863	b	qx_5	0.13515	0.194814	60.0466
per	65	FRATNP	1864	b	qx_5	0.138094	0.194037	60.016
per	65	FRATNP	1865	b	qx_5	0.137402	0.190311	60.2237
per	65	FRATNP	1866	b	qx_5	0.135337	0.187712	60.3327
per	65	FRATNP	1867	b	qx_5	0.13615	0.191162	60.3248
per	65	FRATNP	1868	b	qx_5	0.13802	0.18829	60.6201
per	65	FRATNP	1869	b	qx_5	0.136482	0.189093	60.6357
per	65	FRATNP	1870	b	qx_5	0.134746	0.186892	61.1084
per	65	FRATNP	1871	b	qx_5	0.137352	0.190432	61.0633
per	65	FRATNP	1872	b	qx_5	0.140247	0.200284	60.9367
per	65	FRATNP	1873	b	qx_5	0.141477	0.197383	61.1434
per	65	FRATNP	1874	b	qx_5	0.147454	0.198357	61.3271
per	65	FRATNP	1875	b	qx_5	0.151071	0.191655	61.6327
per	65	FRATNP	1876	b	qx_5	0.152711	0.184692	61.8066
per	65	FRATNP	1877	b	qx_5	0.155892	0.174783	62
per	65	FRATNP	1878	b	qx_5	0.154913	0.166821	62.2857
per	65	FRATNP	1879	b	qx_5	0.146536	0.159287	62.6462
per	65	FRATNP	1880	b	qx_5	0.138361	0.149492	63.24
per	65	FRATNP	1881	b	qx_5	0.13398	0.149081	63.4193
per	65	FRATNP	1882	b	qx_5	0.133319	0.148221	63.6734
per	65	FRATNP	1883	b	qx_5	0.134828	0.152266	63.7155
per	65	FRATNP	1884	b	qx_5	0.135915	0.145979	63.9539
per	65	FRATNP	1885	b	qx_5	0.136289	0.145655	64.0622
per	65	FRATNP	1886	b	qx_5	0.136187	0.145155	64.1565
per	65	FRATNP	1887	b	qx_5	0.135743	0.141994	64.3722
per	65	FRATNP	1888	b	qx_5	0.135786	0.138746	64.6766
per	65	FRATNP	1889	b	qx_5	0.133951	0.135697	64.8153
per	65	FRATNP	1890	b	qx_5	0.134416	0.134416	65
per	65	FRATNP	1891	b	qx_5	0.131477	0.13109	65.0468
per	65	FRATNP	1892	b	qx_5	0.131775	0.129373	65.2186
per	65	FRATNP	1893	b	qx_5	0.133387	0.129835	65.3338
per	65	FRATNP	1894	b	qx_5	0.133575	0.128432	65.4757
per	65	FRATNP	1895	b	qx_5	0.134698	0.128846	65.5349
per	65	FRATNP	1896	b	qx_5	0.134956	0.129554	65.5402
per	65	FRATNP	1897	b	qx_5	0.135991	0.130526	65.5691
per	65	FRATNP	1898	b	qx_5	0.136605	0.12959	65.7221
per	65	FRATNP	1899	b	qx_5	0.141428	0.131886	65.7643
per	65	FRATNP	1900	b	qx_5	0.140504	0.131158	66.0155
per	65	FRATNP	1901	b	qx_5	0.141566	0.129738	66.2609
per	65	FRATNP	1902	b	qx_5	0.141326	0.128103	66.4785
per	65	FRATNP	1903	b	qx_5	0.140014	0.125494	66.7543
per	65	FRATNP	1904	b	qx_5	0.140485	0.122646	66.9839
per	65	FRATNP	1905	b	qx_5	0.14052	0.120525	67.262
per	65	FRATNP	1906	b	qx_5	0.13956	0.118865	67.4702
per	65	FRATNP	1907	b	qx_5	0.137103	0.11574	67.836
per	65	FRATNP	1908	b	qx_5	0.138185	0.113835	68.0641
per	65	FRATNP	1909	b	qx_5	0.13622	0.109806	68.4207
per	65	FRATNP	1910	b	qx_5	0.136565	0.107667	68.6534
per	65	FRATNP	1911	b	qx_5	0.1356	0.103323	68.9688
per	65	FRATNP	1912	b	qx_5	0.136377	0.10164	69.2323
per	65	FRATNP	1913	b	qx_5	0.133687	0.0995938	69.4824
per	65	FRATNP	1914	b	qx_5	0.132601	0.0970765	69.7795
per	65	FRATNP	1915	b	qx_5	0.131127	0.0969487	69.9063
per	65	FRATNP	1916	b	qx_5	0.130213	0.0954962	70.0783
per	65	FRATNP	1917	b	qx_5	0.128799	0.0931176	70.3207
per	65	FRATNP	1918	b	qx_5	0.128035	0.0909026	70.3894
per	65	FRATNP	1919	b	qx_5	0.125885	0.0892134	70.6351
per	65	FRATNP	1920	b	qx_5	0.125125	0.0872477	70.7788
per	65	FRATNP	1921	b	qx_5	0.1257	0.0829874	71.0749
per	65	FRATNP	1922	b	qx_5	0.125969	0.0822592	71.208
per	65	FRATNP	1923	b	qx_5	0.126706	0.0812283	71.3666
per	65	FRATNP	1924	b	qx_5	0.12452	0.0801612	71.4894
per	65	FRATNP	1925	b	qx_5	0.124811	0.0788296	71.6355
per	65	GBR_SCO	1855	b	qx_5	0.145052	0.195817	59.4016
per	65	GBR_SCO	1856	b	qx_5	0.143649	0.198755	59.3391
per	65	GBR_SCO	1857	b	qx_5	0.140743	0.19613	59.5745
per	65	GBR_SCO	1858	b	qx_5	0.143392	0.194519	59.8334
per	65	GBR_SCO	1859	b	qx_5	0.14116	0.20048	59.7315
per	65	GBR_SCO	1860	b	qx_5	0.138761	0.19829	59.8893
per	65	GBR_SCO	1861	b	qx_5	0.135935	0.197363	59.9356
per	65	GBR_SCO	1862	b	qx_5	0.134802	0.199176	59.8268
per	65	GBR_SCO	1863	b	qx_5	0.13519	0.199774	59.9056
per	65	GBR_SCO	1864	b	qx_5	0.135938	0.195256	60.0626
per	65	GBR_SCO	1865	b	qx_5	0.137552	0.187124	60.467
per	65	GBR_SCO	1866	b	qx_5	0.137088	0.187539	60.6195
per	65	GBR_SCO	1867	b	qx_5	0.13557	0.192545	60.5519
per	65	GBR_SCO	1868	b	qx_5	0.135176	0.195153	60.5344
per	65	GBR_SCO	1869	b	qx_5	0.13537	0.199657	60.3706
per	65	GBR_SCO	1870	b	qx_5	0.13499	0.198297	60.5869
per	65	GBR_SCO	1871	b	qx_5	0.136069	0.190217	61.0308
per	65	GBR_SCO	1872	b	qx_5	0.136646	0.185552	61.0924
per	65	GBR_SCO	1873	b	qx_5	0.136526	0.180811	61.1982
per	65	GBR_SCO	1874	b	qx_5	0.13888	0.182034	61.1377
per	65	GBR_SCO	1875	b	qx_5	0.140573	0.176877	61.3764
per	65	GBR_SCO	1876	b	qx_5	0.139618	0.174527	61.3478
per	65	GBR_SCO	1877	b	qx_5	0.137955	0.173377	61.3963
per	65	GBR_SCO	1878	b	qx_5	0.134567	0.170632	61.484
per	65	GBR_SCO	1879	b	qx_5	0.132721	0.170947	61.6136
per	65	GBR_SCO	1880	b	qx_5	0.131673	0.169942	61.8778
per	65	GBR_SCO	1881	b	qx_5	0.12952	0.170912	62
per	65	GBR_SCO	1882	b	qx_5	0.130671	0.174195	61.97
per	65	GBR_SCO	1883	b	qx_5	0.132817	0.174258	62.0149
per	65	GBR_SCO	1884	b	qx_5	0.135187	0.174847	61.9235
per	65	GBR_SCO	1885	b	qx_5	0.13643	0.167641	62.2989
per	65	GBR_SCO	1886	b	qx_5	0.137063	0.16899	62.1972
per	65	GBR_SCO	1887	b	qx_5	0.137615	0.168471	62.2963
per	65	GBR_SCO	1888	b	qx_5	0.138542	0.169637	62.4163
per	65	GBR_SCO	1889	b	qx_5	0.13965	0.174404	62.2864
per	65	GBR_SCO	1890	b	qx_5	0.13814	0.170363	62.453
per	65	GBR_SCO	1891	b	qx_5	0.138772	0.168722	62.5633
per	65	GBR_SCO	1892	b	qx_5	0.139534	0.166599	62.7795
per	65	GBR_SCO	1893	b	qx_5	0.140608	0.169689	62.6862
per	65	GBR_SCO	1894	b	qx_5	0.141083	0.167823	62.8268
per	65	GBR_SCO	1895	b	qx_5	0.142347	0.166667	62.9364
per	65	GBR_SCO	1896	b	qx_5	0.14528	0.167389	63.0641
per	65	GBR_SCO	1897	b	qx_5	0.146248	0.164586	63.1768
per	65	GBR_SCO	1898	b	qx_5	0.14576	0.164099	63.1309
per	65	GBR_SCO	1899	b	qx_5	0.145453	0.163408	63.2418
per	65	GBR_SCO	1900	b	qx_5	0.14392	0.160977	63.3764
per	65	GBR_SCO	1901	b	qx_5	0.143115	0.158945	63.4979
per	65	GBR_SCO	1902	b	qx_5	0.144073	0.15906	63.6514
per	65	GBR_SCO	1903	b	qx_5	0.144585	0.160276	63.7479
per	65	GBR_SCO	1904	b	qx_5	0.145491	0.158791	63.8568
per	65	GBR_SCO	1905	b	qx_5	0.14601	0.15557	64.0166
per	65	GBR_SCO	1906	b	qx_5	0.145749	0.155223	64.0993
per	65	GBR_SCO	1907	b	qx_5	0.145724	0.152382	64.3708
per	65	GBR_SCO	1908	b	qx_5	0.14548	0.152769	64.3212
per	65	GBR_SCO	1909	b	qx_5	0.14547	0.151201	64.4932
per	65	GBR_SCO	1910	b	qx_5	0.146677	0.149747	64.6887
per	65	GBR_SCO	1911	b	qx_5	0.146726	0.150275	64.6882
per	65	GBR_SCO	1912	b	qx_5	0.147913	0.151573	64.6866
per	65	GBR_SCO	1913	b	qx_5	0.146245	0.146085	65.0164
per	65	GBR_SCO	1914	b	qx_5	0.14647	0.146308	65.0164
per	65	GBR_SCO	1915	b	qx_5	0.146511	0.141346	65.4336
per	65	GBR_SCO	1916	b	qx_5	0.147782	0.144545	65.2722
per	65	GBR_SCO	1917	b	qx_5	0.14649	0.140153	65.7002
per	65	GBR_SCO	1918	b	qx_5	0.147947	0.140966	65.7345
per	65	GBR_SCO	1919	b	qx_5	0.145524	0.132278	66.3885
per	65	GBR_SCO	1920	b	qx_5	0.15208	0.144442	65.7603
per	65	GBR_SCO	1921	b	qx_5	0.149644	0.13775	66.301
per	65	GBR_SCO	1922	b	qx_5	0.149609	0.135628	66.4637
per	65	GBR_SCO	1923	b	qx_5	0.149701	0.134524	66.6471
per	65	GBR_SCO	1924	b	qx_5	0.150251	0.13269	66.9336
per	65	GBR_SCO	1925	b	qx_5	0.149817	0.129861	67.1361
per	65	GBRTENW	1841	b	qx_5	0.145953	0.208023	59.1625
per	65	GBRTENW	1842	b	qx_5	0.146714	0.205491	59.2616
per	65	GBRTENW	1843	b	qx_5	0.14839	0.211215	58.8291
per	65	GBRTENW	1844	b	qx_5	0.149409	0.209324	58.8636
per	65	GBRTENW	1845	b	qx_5	0.150528	0.201305	59.4999
per	65	GBRTENW	1846	b	qx_5	0.149752	0.207114	59.3566
per	65	GBRTENW	1847	b	qx_5	0.148617	0.203528	59.728
per	65	GBRTENW	1848	b	qx_5	0.144746	0.210964	59.4544
per	65	GBRTENW	1849	b	qx_5	0.149092	0.219671	58.9488
per	65	GBRTENW	1850	b	qx_5	0.14189	0.204221	59.6934
per	65	GBRTENW	1851	b	qx_5	0.14621	0.193349	60
per	65	GBRTENW	1852	b	qx_5	0.148026	0.191268	60
per	65	GBRTENW	1853	b	qx_5	0.144602	0.19383	59.9503
per	65	GBRTENW	1854	b	qx_5	0.146698	0.193661	59.83
per	65	GBRTENW	1855	b	qx_5	0.140944	0.1856	60.4343
per	65	GBRTENW	1856	b	qx_5	0.137739	0.185765	60.5038
per	65	GBRTENW	1857	b	qx_5	0.137504	0.188748	60.5204
per	65	GBRTENW	1858	b	qx_5	0.135639	0.184331	60.8461
per	65	GBRTENW	1859	b	qx_5	0.137479	0.195974	60.2848
per	65	GBRTENW	1860	b	qx_5	0.134987	0.185058	60.7877
per	65	GBRTENW	1861	b	qx_5	0.133303	0.181627	61.1025
per	65	GBRTENW	1862	b	qx_5	0.134589	0.184591	61.0732
per	65	GBRTENW	1863	b	qx_5	0.135909	0.188055	60.9407
per	65	GBRTENW	1864	b	qx_5	0.137533	0.185968	61.0443
per	65	GBRTENW	1865	b	qx_5	0.137543	0.179324	61.3786
per	65	GBRTENW	1866	b	qx_5	0.138218	0.175728	61.6362
per	65	GBRTENW	1867	b	qx_5	0.13725	0.175503	61.6961
per	65	GBRTENW	1868	b	qx_5	0.136028	0.178238	61.5522
per	65	GBRTENW	1869	b	qx_5	0.137141	0.177796	61.4977
per	65	GBRTENW	1870	b	qx_5	0.137684	0.178811	61.6666
per	65	GBRTENW	1871	b	qx_5	0.136393	0.172829	62.1983
per	65	GBRTENW	1872	b	qx_5	0.137801	0.172513	62.1537
per	65	GBRTENW	1873	b	qx_5	0.140564	0.171435	62.046
per	65	GBRTENW	1874	b	qx_5	0.143433	0.171699	61.9845
per	65	GBRTENW	1875	b	qx_5	0.141661	0.164297	62.2987
per	65	GBRTENW	1876	b	qx_5	0.140216	0.159749	62.325
per	65	GBRTENW	1877	b	qx_5	0.135635	0.155511	62.606
per	65	GBRTENW	1878	b	qx_5	0.132031	0.155185	62.7883
per	65	GBRTENW	1879	b	qx_5	0.131105	0.154269	62.8145
per	65	GBRTENW	1880	b	qx_5	0.13001	0.152244	63.0306
per	65	GBRTENW	1881	b	qx_5	0.127809	0.152013	63.2007
per	65	GBRTENW	1882	b	qx_5	0.130438	0.155136	63.1983
per	65	GBRTENW	1883	b	qx_5	0.134506	0.156749	63.1542
per	65	GBRTENW	1884	b	qx_5	0.136541	0.157544	63.1237
per	65	GBRTENW	1885	b	qx_5	0.136429	0.153068	63.4281
per	65	GBRTENW	1886	b	qx_5	0.136693	0.151907	63.4727
per	65	GBRTENW	1887	b	qx_5	0.134553	0.148516	63.621
per	65	GBRTENW	1888	b	qx_5	0.134222	0.148532	63.7656
per	65	GBRTENW	1889	b	qx_5	0.135988	0.151386	63.6547
per	65	GBRTENW	1890	b	qx_5	0.13412	0.146453	63.908
per	65	GBRTENW	1891	b	qx_5	0.134395	0.147794	63.8155
per	65	GBRTENW	1892	b	qx_5	0.13396	0.14545	64.0309
per	65	GBRTENW	1893	b	qx_5	0.135834	0.148826	63.9373
per	65	GBRTENW	1894	b	qx_5	0.136959	0.14561	64.2166
per	65	GBRTENW	1895	b	qx_5	0.137946	0.147029	64.1541
per	65	GBRTENW	1896	b	qx_5	0.13674	0.144447	64.3372
per	65	GBRTENW	1897	b	qx_5	0.137223	0.143874	64.3705
per	65	GBRTENW	1898	b	qx_5	0.136649	0.142009	64.4879
per	65	GBRTENW	1899	b	qx_5	0.137748	0.144114	64.482
per	65	GBRTENW	1900	b	qx_5	0.140935	0.146877	64.5042
per	65	GBRTENW	1901	b	qx_5	0.141555	0.145067	64.6648
per	65	GBRTENW	1902	b	qx_5	0.140885	0.142911	64.8266
per	65	GBRTENW	1903	b	qx_5	0.142002	0.142359	64.9683
per	65	GBRTENW	1904	b	qx_5	0.141983	0.140721	65.1307
per	65	GBRTENW	1905	b	qx_5	0.141516	0.13784	65.3527
per	65	GBRTENW	1906	b	qx_5	0.1424	0.137537	65.4415
per	65	GBRTENW	1907	b	qx_5	0.141571	0.134334	65.7126
per	65	GBRTENW	1908	b	qx_5	0.142619	0.135058	65.7115
per	65	GBRTENW	1909	b	qx_5	0.141881	0.132336	65.9361
per	65	GBRTENW	1910	b	qx_5	0.141487	0.130971	66.0801
per	65	GBRTENW	1911	b	qx_5	0.141464	0.128901	66.2497
per	65	GBRTENW	1912	b	qx_5	0.14089	0.126421	66.4648
per	65	GBRTENW	1913	b	qx_5	0.140599	0.1255	66.5781
per	65	GBRTENW	1914	b	qx_5	0.141695	0.124906	66.6494
per	65	GBRTENW	1915	b	qx_5	0.141056	0.121524	66.9682
per	65	GBRTENW	1916	b	qx_5	0.142589	0.124413	66.9192
per	65	GBRTENW	1917	b	qx_5	0.139996	0.117977	67.4101
per	65	GBRTENW	1918	b	qx_5	0.142271	0.119549	67.402
per	65	GBRTENW	1919	b	qx_5	0.136551	0.109397	68.1412
per	65	GBRTENW	1920	b	qx_5	0.144068	0.122262	67.368
per	65	GBRTENW	1921	b	qx_5	0.141352	0.113322	68.0946
per	65	GBRTENW	1922	b	qx_5	0.141157	0.111816	68.3211
per	65	GBRTENW	1923	b	qx_5	0.14236	0.111418	68.4503
per	65	GBRTENW	1924	b	qx_5	0.14169	0.108927	68.7125
per	65	GBRTENW	1925	b	qx_5	0.14131	0.10686	68.9214
per	65	ISL	1838	b	qx_5	0.166848	0.208	59.5877
per	65	ISL	1839	b	qx_5	0.152907	0.20884	60.2024
per	65	ISL	1840	b	qx_5	0.153948	0.17489	62.4015
per	65	ISL	1841	b	qx_5	0.152972	0.179448	61.7327
per	65	ISL	1842	b	qx_5	0.153841	0.170277	61.495
per	65	ISL	1843	b	qx_5	0.152164	0.166609	61.0395
per	65	ISL	1844	b	qx_5	0.13004	0.148543	62.7574
per	65	ISL	1845	b	qx_5	0.129849	0.169979	61.535
per	65	ISL	1846	b	qx_5	0.145823	0.232683	58.4723
per	65	ISL	1847	b	qx_5	0.122535	0.180864	61.2758
per	65	ISL	1848	b	qx_5	0.132688	0.157854	63.2833
per	65	ISL	1849	b	qx_5	0.142761	0.177299	62.6351
per	65	ISL	1850	b	qx_5	0.141411	0.143715	64.5755
per	65	ISL	1851	b	qx_5	0.145456	0.169477	62.61
per	65	ISL	1852	b	qx_5	0.138669	0.164348	63.5811
per	65	ISL	1853	b	qx_5	0.13615	0.184836	62.4681
per	65	ISL	1854	b	qx_5	0.136903	0.187594	62.1981
per	65	ISL	1855	b	qx_5	0.143539	0.17612	63.0847
per	65	ISL	1856	b	qx_5	0.152889	0.170603	63.2622
per	65	ISL	1857	b	qx_5	0.160024	0.161865	63.3196
per	65	ISL	1858	b	qx_5	0.140694	0.14441	63.9648
per	65	ISL	1859	b	qx_5	0.142897	0.153456	63.1075
per	65	ISL	1860	b	qx_5	0.13041	0.137082	64.3094
per	65	ISL	1861	b	qx_5	0.134178	0.14973	63.4513
per	65	ISL	1862	b	qx_5	0.130988	0.140839	64.1854
per	65	ISL	1863	b	qx_5	0.127696	0.134048	64.4139
per	65	ISL	1864	b	qx_5	0.125105	0.128078	64.6608
per	65	ISL	1865	b	qx_5	0.12827	0.135113	64.2725
per	65	ISL	1866	b	qx_5	0.125405	0.126732	64.8762
per	65	ISL	1867	b	qx_5	0.12737	0.138909	64.3403
per	65	ISL	1868	b	qx_5	0.137174	0.150054	64.3717
per	65	ISL	1869	b	qx_5	0.144547	0.155352	64.2126
per	65	ISL	1870	b	qx_5	0.139798	0.135938	65.2828
per	65	ISL	1871	b	qx_5	0.145879	0.165181	63.9071
per	65	ISL	1872	b	qx_5	0.139888	0.139772	65.0165
per	65	ISL	1873	b	qx_5	0.136156	0.132317	65.4216
per	65	ISL	1874	b	qx_5	0.133104	0.126455	65.7368
per	65	ISL	1875	b	qx_5	0.135571	0.13185	65.6418
per	65	ISL	1876	b	qx_5	0.130441	0.128446	65.4157
per	65	ISL	1877	b	qx_5	0.122568	0.116547	65.8273
per	65	ISL	1878	b	qx_5	0.125625	0.123703	65.2752
per	65	ISL	1879	b	qx_5	0.123721	0.115698	65.8751
per	65	ISL	1880	b	qx_5	0.12386	0.116974	65.7192
per	65	ISL	1881	b	qx_5	0.12432	0.119729	65.5031
per	65	ISL	1882	b	qx_5	0.123621	0.127319	64.5919
per	65	ISL	1883	b	qx_5	0.11544	0.111534	65.421
per	65	ISL	1884	b	qx_5	0.116396	0.0984022	66.9155
per	65	ISL	1885	b	qx_5	0.117901	0.102803	66.4758
per	65	ISL	1886	b	qx_5	0.122887	0.107647	66.308
per	65	ISL	1887	b	qx_5	0.122576	0.115277	65.5509
per	65	ISL	1888	b	qx_5	0.123878	0.104285	66.9137
per	65	ISL	1889	b	qx_5	0.122108	0.10518	66.8873
per	65	ISL	1890	b	qx_5	0.116079	0.104749	66.2257
per	65	ISL	1891	b	qx_5	0.12309	0.0867925	68.2469
per	65	ISL	1892	b	qx_5	0.119192	0.0900329	67.5604
per	65	ISL	1893	b	qx_5	0.121463	0.0935658	67.3619
per	65	ISL	1894	b	qx_5	0.127765	0.0990494	67.5568
per	65	ISL	1895	b	qx_5	0.125315	0.100607	67.1113
per	65	ISL	1896	b	qx_5	0.133277	0.0975681	67.8799
per	65	ISL	1897	b	qx_5	0.140135	0.107852	67.6072
per	65	ISL	1898	b	qx_5	0.139677	0.110663	67.7258
per	65	ISL	1899	b	qx_5	0.136772	0.113418	67.8015
per	65	ISL	1900	b	qx_5	0.137378	0.110604	68.3405
per	65	ISL	1901	b	qx_5	0.140003	0.113981	68.0643
per	65	ISL	1902	b	qx_5	0.139897	0.110856	68.1649
per	65	ISL	1903	b	qx_5	0.129792	0.102623	68.3866
per	65	ISL	1904	b	qx_5	0.13074	0.103818	68.5568
per	65	ISL	1905	b	qx_5	0.132348	0.10656	68.3102
per	65	ISL	1906	b	qx_5	0.122027	0.101674	68.0932
per	65	ISL	1907	b	qx_5	0.123967	0.106044	68.0932
per	65	ISL	1908	b	qx_5	0.12016	0.0984386	68.6434
per	65	ISL	1909	b	qx_5	0.133837	0.0919205	68.1416
per	65	ISL	1910	b	qx_5	0.116945	0.0936239	67.9856
per	65	ISL	1911	b	qx_5	0.118882	0.0868012	68.3049
per	65	ISL	1912	b	qx_5	0.137403	0.0993142	67.8976
per	65	ISL	1913	b	qx_5	0.132056	0.0882579	68.8551
per	65	ISL	1914	b	qx_5	0.126111	0.105426	68.254
per	65	ISL	1915	b	qx_5	0.124436	0.0927848	68.6635
per	65	ISL	1916	b	qx_5	0.129521	0.0967464	68.8736
per	65	ISL	1917	b	qx_5	0.127122	0.10191	68.5071
per	65	ISL	1918	b	qx_5	0.113859	0.0858173	69.332
per	65	ISL	1919	b	qx_5	0.111411	0.0881675	69.436
per	65	ISL	1920	b	qx_5	0.134358	0.0782151	69.013
per	65	ISL	1921	b	qx_5	0.121026	0.0802659	69.5538
per	65	ISL	1922	b	qx_5	0.13015	0.082748	70.0637
per	65	ISL	1923	b	qx_5	0.12255	0.0882268	70.3973
per	65	ISL	1924	b	qx_5	0.120778	0.0846081	70.0148
per	65	ISL	1925	b	qx_5	0.130327	0.0854392	70.4284
per	65	ITA	1872	b	qx_5	0.128459	0.172471	61.5561
per	65	ITA	1873	b	qx_5	0.129693	0.172983	61.7046
per	65	ITA	1874	b	qx_5	0.134576	0.175258	61.9099
per	65	ITA	1875	b	qx_5	0.131836	0.172612	62.2864
per	65	ITA	1876	b	qx_5	0.133786	0.170774	62.1618
per	65	ITA	1877	b	qx_5	0.138354	0.163479	62.3982
per	65	ITA	1878	b	qx_5	0.1385	0.158884	62.6
per	65	ITA	1879	b	qx_5	0.134085	0.155088	62.5812
per	65	ITA	1880	b	qx_5	0.130191	0.139222	63.5021
per	65	ITA	1881	b	qx_5	0.128228	0.146248	63.2286
per	65	ITA	1882	b	qx_5	0.124726	0.141303	63.6398
per	65	ITA	1883	b	qx_5	0.125792	0.141288	63.7
per	65	ITA	1884	b	qx_5	0.127177	0.140639	63.716
per	65	ITA	1885	b	qx_5	0.126082	0.137041	63.9709
per	65	ITA	1886	b	qx_5	0.125646	0.137207	64.0997
per	65	ITA	1887	b	qx_5	0.12685	0.138762	64
per	65	ITA	1888	b	qx_5	0.126936	0.133724	64.415
per	65	ITA	1889	b	qx_5	0.128253	0.134695	64.2663
per	65	ITA	1890	b	qx_5	0.126017	0.129999	64.6678
per	65	ITA	1891	b	qx_5	0.126769	0.132775	64.2984
per	65	ITA	1892	b	qx_5	0.123839	0.130541	64.4223
per	65	ITA	1893	b	qx_5	0.125973	0.132446	64.4875
per	65	ITA	1894	b	qx_5	0.126882	0.130989	64.6365
per	65	ITA	1895	b	qx_5	0.126792	0.128386	64.8673
per	65	ITA	1896	b	qx_5	0.128555	0.132595	64.639
per	65	ITA	1897	b	qx_5	0.13015	0.134018	64.6664
per	65	ITA	1898	b	qx_5	0.130058	0.130691	64.9399
per	65	ITA	1899	b	qx_5	0.131374	0.132145	64.9401
per	65	ITA	1900	b	qx_5	0.132623	0.126517	65.6563
per	65	ITA	1901	b	qx_5	0.132018	0.12504	65.7995
per	65	ITA	1902	b	qx_5	0.134511	0.128699	65.6149
per	65	ITA	1903	b	qx_5	0.131906	0.122717	65.9684
per	65	ITA	1904	b	qx_5	0.133111	0.123593	66.0468
per	65	ITA	1905	b	qx_5	0.134154	0.118957	66.3269
per	65	ITA	1906	b	qx_5	0.13667	0.121543	66.4301
per	65	ITA	1907	b	qx_5	0.138249	0.118416	66.6791
per	65	ITA	1908	b	qx_5	0.139554	0.122687	66.79
per	65	ITA	1909	b	qx_5	0.137145	0.116409	67.2576
per	65	ITA	1910	b	qx_5	0.138502	0.116101	67.5077
per	65	ITA	1911	b	qx_5	0.137532	0.110501	67.8304
per	65	ITA	1912	b	qx_5	0.138084	0.110939	68.0954
per	65	ITA	1913	b	qx_5	0.137968	0.106562	68.3574
per	65	ITA	1914	b	qx_5	0.13663	0.104836	68.5973
per	65	ITA	1915	b	qx_5	0.134073	0.10411	68.7821
per	65	ITA	1916	b	qx_5	0.133571	0.102662	68.9688
per	65	ITA	1917	b	qx_5	0.132815	0.101474	69.0774
per	65	ITA	1918	b	qx_5	0.132726	0.0996736	69.1975
per	65	ITA	1919	b	qx_5	0.131769	0.0979047	69.3963
per	65	ITA	1920	b	qx_5	0.130167	0.0957198	69.6606
per	65	ITA	1921	b	qx_5	0.128522	0.0918456	69.9695
per	65	ITA	1922	b	qx_5	0.127731	0.0905068	70.06
per	65	ITA	1923	b	qx_5	0.127355	0.0894052	70.1964
per	65	NLD	1850	b	qx_5	0.129551	0.186668	61.0897
per	65	NLD	1851	b	qx_5	0.130002	0.183147	61.1505
per	65	NLD	1852	b	qx_5	0.132249	0.182349	61.1852
per	65	NLD	1853	b	qx_5	0.135731	0.183068	61.2071
per	65	NLD	1854	b	qx_5	0.135659	0.171343	61.3084
per	65	NLD	1855	b	qx_5	0.133169	0.165433	61.312
per	65	NLD	1856	b	qx_5	0.137355	0.168139	61.3419
per	65	NLD	1857	b	qx_5	0.130839	0.164199	61.3468
per	65	NLD	1858	b	qx_5	0.124391	0.163933	61.6168
per	65	NLD	1859	b	qx_5	0.125187	0.171238	61.5851
per	65	NLD	1860	b	qx_5	0.121132	0.16703	61.8913
per	65	NLD	1861	b	qx_5	0.124231	0.16565	61.8987
per	65	NLD	1862	b	qx_5	0.126978	0.167613	61.761
per	65	NLD	1863	b	qx_5	0.124363	0.160983	62
per	65	NLD	1864	b	qx_5	0.127434	0.161045	62.0287
per	65	NLD	1865	b	qx_5	0.126535	0.158392	62.086
per	65	NLD	1866	b	qx_5	0.126586	0.155498	62.139
per	65	NLD	1867	b	qx_5	0.124371	0.155587	62.2834
per	65	NLD	1868	b	qx_5	0.122648	0.151244	62.4514
per	65	NLD	1869	b	qx_5	0.125264	0.154953	62.6062
per	65	NLD	1870	b	qx_5	0.124542	0.15995	62.5801
per	65	NLD	1871	b	qx_5	0.125768	0.161247	62.727
per	65	NLD	1872	b	qx_5	0.127351	0.157751	62.9267
per	65	NLD	1873	b	qx_5	0.133531	0.155377	62.9703
per	65	NLD	1874	b	qx_5	0.131423	0.155266	63.1307
per	65	NLD	1875	b	qx_5	0.132187	0.166826	63.2917
per	65	NLD	1876	b	qx_5	0.138691	0.159073	63.5168
per	65	NLD	1877	b	qx_5	0.143248	0.154874	63.6768
per	65	NLD	1878	b	qx_5	0.141053	0.151695	63.763
per	65	NLD	1879	b	qx_5	0.133601	0.142707	64.0147
per	65	NLD	1880	b	qx_5	0.129847	0.131022	64.4611
per	65	NLD	1881	b	qx_5	0.125587	0.12951	64.6043
per	65	NLD	1882	b	qx_5	0.124936	0.128365	64.6958
per	65	NLD	1883	b	qx_5	0.123063	0.12461	64.8703
per	65	NLD	1884	b	qx_5	0.12165	0.121781	64.9851
per	65	NLD	1885	b	qx_5	0.122882	0.12193	65.0871
per	65	NLD	1886	b	qx_5	0.121931	0.120062	65.1722
per	65	NLD	1887	b	qx_5	0.121448	0.118142	65.3164
per	65	NLD	1888	b	qx_5	0.123802	0.119336	65.4455
per	65	NLD	1889	b	qx_5	0.12165	0.116264	65.4977
per	65	NLD	1890	b	qx_5	0.121196	0.114874	65.6325
per	65	NLD	1891	b	qx_5	0.122758	0.116876	65.5781
per	65	NLD	1892	b	qx_5	0.122936	0.114231	65.7254
per	65	NLD	1893	b	qx_5	0.124626	0.115596	65.7416
per	65	NLD	1894	b	qx_5	0.125993	0.116972	65.7584
per	65	NLD	1895	b	qx_5	0.127185	0.117485	65.798
per	65	NLD	1896	b	qx_5	0.128898	0.118813	65.8515
per	65	NLD	1897	b	qx_5	0.128038	0.118773	65.8956
per	65	NLD	1898	b	qx_5	0.129773	0.118096	66.0889
per	65	NLD	1899	b	qx_5	0.132263	0.117929	66.1483
per	65	NLD	1900	b	qx_5	0.132661	0.118988	66.2954
per	65	NLD	1901	b	qx_5	0.134984	0.119213	66.3767
per	65	NLD	1902	b	qx_5	0.134892	0.119823	66.4077
per	65	NLD	1903	b	qx_5	0.133935	0.120134	66.5307
per	65	NLD	1904	b	qx_5	0.133721	0.117189	66.5874
per	65	NLD	1905	b	qx_5	0.133565	0.116884	66.752
per	65	NLD	1906	b	qx_5	0.133843	0.116375	66.8019
per	65	NLD	1907	b	qx_5	0.134749	0.116559	66.8916
per	65	NLD	1908	b	qx_5	0.132379	0.113959	67.0154
per	65	NLD	1909	b	qx_5	0.129708	0.111192	67.1063
per	65	NLD	1910	b	qx_5	0.128363	0.107813	67.2546
per	65	NLD	1911	b	qx_5	0.127284	0.105449	67.4173
per	65	NLD	1912	b	qx_5	0.127103	0.105985	67.4057
per	65	NLD	1913	b	qx_5	0.128755	0.104099	67.5497
per	65	NLD	1914	b	qx_5	0.128475	0.10274	67.639
per	65	NLD	1915	b	qx_5	0.12636	0.102556	67.7258
per	65	NLD	1916	b	qx_5	0.12715	0.102245	67.7291
per	65	NLD	1917	b	qx_5	0.12769	0.101622	67.9087
per	65	NLD	1918	b	qx_5	0.128671	0.103014	67.9393
per	65	NLD	1919	b	qx_5	0.126004	0.0987006	68.1772
per	65	NLD	1920	b	qx_5	0.128308	0.0974783	68.336
per	65	NLD	1921	b	qx_5	0.128559	0.0968035	68.4802
per	65	NLD	1922	b	qx_5	0.128014	0.094068	68.6447
per	65	NLD	1923	b	qx_5	0.129027	0.094584	68.7948
per	65	NLD	1924	b	qx_5	0.129079	0.0927779	68.9243
per	65	NLD	1925	b	qx_5	0.130631	0.0929829	69.0451
per	65	NOR	1846	b	qx_5	0.127826	0.144678	63.7611
per	65	NOR	1847	b	qx_5	0.132966	0.148269	63.5903
per	65	NOR	1848	b	qx_5	0.133286	0.154304	63.2736
per	65	NOR	1849	b	qx_5	0.130881	0.143071	63.8616
per	65	NOR	1850	b	qx_5	0.133144	0.155838	63.2254
per	65	NOR	1851	b	qx_5	0.130613	0.140608	64.0454
per	65	NOR	1852	b	qx_5	0.130221	0.143387	63.6469
per	65	NOR	1853	b	qx_5	0.126762	0.138387	63.866
per	65	NOR	1854	b	qx_5	0.130153	0.141015	63.782
per	65	NOR	1855	b	qx_5	0.127064	0.140014	63.9551
per	65	NOR	1856	b	qx_5	0.131004	0.144892	63.7784
per	65	NOR	1857	b	qx_5	0.12525	0.137953	63.8803
per	65	NOR	1858	b	qx_5	0.12868	0.143178	63.5863
per	65	NOR	1859	b	qx_5	0.125857	0.135831	64.1447
per	65	NOR	1860	b	qx_5	0.131613	0.139126	63.9684
per	65	NOR	1861	b	qx_5	0.130813	0.137188	64.4969
per	65	NOR	1862	b	qx_5	0.130114	0.141693	64.1192
per	65	NOR	1863	b	qx_5	0.128759	0.135411	64.2662
per	65	NOR	1864	b	qx_5	0.124649	0.132273	64.2746
per	65	NOR	1865	b	qx_5	0.128255	0.134061	64.4519
per	65	NOR	1866	b	qx_5	0.125542	0.130426	64.6699
per	65	NOR	1867	b	qx_5	0.135314	0.139361	64.5789
per	65	NOR	1868	b	qx_5	0.124953	0.127349	64.7954
per	65	NOR	1869	b	qx_5	0.130591	0.13426	64.676
per	65	NOR	1870	b	qx_5	0.134379	0.134834	64.9519
per	65	NOR	1871	b	qx_5	0.128982	0.129152	64.9852
per	65	NOR	1872	b	qx_5	0.134745	0.136948	64.7752
per	65	NOR	1873	b	qx_5	0.126755	0.124888	65.2241
per	65	NOR	1874	b	qx_5	0.123477	0.120806	65.333
per	65	NOR	1875	b	qx_5	0.121318	0.119009	65.3489
per	65	NOR	1876	b	qx_5	0.120002	0.118604	65.1926
per	65	NOR	1877	b	qx_5	0.121126	0.11874	65.2888
per	65	NOR	1878	b	qx_5	0.119974	0.114357	65.5583
per	65	NOR	1879	b	qx_5	0.116394	0.113089	65.4255
per	65	NOR	1880	b	qx_5	0.117476	0.113213	65.4891
per	65	NOR	1881	b	qx_5	0.114096	0.108447	65.5677
per	65	NOR	1882	b	qx_5	0.115872	0.110969	65.5368
per	65	NOR	1883	b	qx_5	0.114913	0.108164	65.6771
per	65	NOR	1884	b	qx_5	0.113193	0.1064	65.6989
per	65	NOR	1885	b	qx_5	0.113152	0.10581	65.677
per	65	NOR	1886	b	qx_5	0.116071	0.107703	65.7044
per	65	NOR	1887	b	qx_5	0.116285	0.109129	65.6016
per	65	NOR	1888	b	qx_5	0.114128	0.108851	65.5618
per	65	NOR	1889	b	qx_5	0.116742	0.107386	65.8448
per	65	NOR	1890	b	qx_5	0.115308	0.106224	65.6982
per	65	NOR	1891	b	qx_5	0.120257	0.111147	65.6796
per	65	NOR	1892	b	qx_5	0.121757	0.111409	65.7881
per	65	NOR	1893	b	qx_5	0.123284	0.112854	65.8687
per	65	NOR	1894	b	qx_5	0.122901	0.112332	65.9427
per	65	NOR	1895	b	qx_5	0.124113	0.113541	65.8997
per	65	NOR	1896	b	qx_5	0.122996	0.111314	66.0428
per	65	NOR	1897	b	qx_5	0.125045	0.113817	66.0452
per	65	NOR	1898	b	qx_5	0.129584	0.115785	66.1752
per	65	NOR	1899	b	qx_5	0.128729	0.116511	66.1334
per	65	NOR	1900	b	qx_5	0.129567	0.114833	66.2622
per	65	NOR	1901	b	qx_5	0.132089	0.116817	66.3861
per	65	NOR	1902	b	qx_5	0.130225	0.111991	66.5926
per	65	NOR	1903	b	qx_5	0.129556	0.112443	66.7395
per	65	NOR	1904	b	qx_5	0.126243	0.109336	66.9403
per	65	NOR	1905	b	qx_5	0.128263	0.108479	66.9401
per	65	NOR	1906	b	qx_5	0.126295	0.106802	67.0584
per	65	NOR	1907	b	qx_5	0.126836	0.10417	67.1588
per	65	NOR	1908	b	qx_5	0.12729	0.106252	67.1178
per	65	NOR	1909	b	qx_5	0.125524	0.104854	67.3126
per	65	NOR	1910	b	qx_5	0.12655	0.101041	67.3593
per	65	NOR	1911	b	qx_5	0.125434	0.101933	67.459
per	65	NOR	1912	b	qx_5	0.125623	0.0989249	67.5832
per	65	NOR	1913	b	qx_5	0.128382	0.101883	67.5832
per	65	NOR	1914	b	qx_5	0.129538	0.102187	67.7054
per	65	NOR	1915	b	qx_5	0.126335	0.0990832	67.9267
per	65	NOR	1916	b	qx_5	0.127654	0.0982692	68.1628
per	65	NOR	1917	b	qx_5	0.128351	0.0969137	68.234
per	65	NOR	1918	b	qx_5	0.131698	0.0993805	68.3459
per	65	NOR	1919	b	qx_5	0.128989	0.0953293	68.5032
per	65	NOR	1920	b	qx_5	0.13067	0.0946694	68.7286
per	65	NOR	1921	b	qx_5	0.128609	0.0943278	69.0153
per	65	NOR	1922	b	qx_5	0.129977	0.0953568	69.2467
per	65	NOR	1923	b	qx_5	0.129384	0.0911217	69.1772
per	65	SWE	1800	b	qx_5	0.141559	0.251669	57.8819
per	65	SWE	1801	b	qx_5	0.142657	0.250745	58.2741
per	65	SWE	1802	b	qx_5	0.142098	0.223176	59.5597
per	65	SWE	1803	b	qx_5	0.144962	0.222017	59.064
per	65	SWE	1804	b	qx_5	0.150122	0.210085	59.3411
per	65	SWE	1805	b	qx_5	0.152106	0.207339	59.3677
per	65	SWE	1806	b	qx_5	0.15641	0.210938	59.1674
per	65	SWE	1807	b	qx_5	0.157712	0.201893	59.6443
per	65	SWE	1808	b	qx_5	0.155537	0.202805	59.4774
per	65	SWE	1809	b	qx_5	0.147211	0.195353	59.8487
per	65	SWE	1810	b	qx_5	0.145575	0.18751	60.4485
per	65	SWE	1811	b	qx_5	0.144776	0.190107	60.3787
per	65	SWE	1812	b	qx_5	0.144883	0.183918	60.6637
per	65	SWE	1813	b	qx_5	0.144202	0.189125	60.1474
per	65	SWE	1814	b	qx_5	0.136093	0.180177	61.0341
per	65	SWE	1815	b	qx_5	0.136298	0.181818	60.9832
per	65	SWE	1816	b	qx_5	0.136048	0.178966	61.1105
per	65	SWE	1817	b	qx_5	0.135223	0.180054	60.8513
per	65	SWE	1818	b	qx_5	0.135158	0.175574	61.0149
per	65	SWE	1819	b	qx_5	0.135529	0.173457	61.238
per	65	SWE	1820	b	qx_5	0.133471	0.170187	61.4772
per	65	SWE	1821	b	qx_5	0.133687	0.172854	61.4968
per	65	SWE	1822	b	qx_5	0.130876	0.175074	61.5692
per	65	SWE	1823	b	qx_5	0.129417	0.174321	61.7849
per	65	SWE	1824	b	qx_5	0.131143	0.176692	61.6299
per	65	SWE	1825	b	qx_5	0.132338	0.173996	61.6989
per	65	SWE	1826	b	qx_5	0.135833	0.170285	61.8049
per	65	SWE	1827	b	qx_5	0.136534	0.169028	61.7982
per	65	SWE	1828	b	qx_5	0.135486	0.156257	61.9691
per	65	SWE	1829	b	qx_5	0.129925	0.160381	61.922
per	65	SWE	1830	b	qx_5	0.132305	0.164051	62.1899
per	65	SWE	1831	b	qx_5	0.126065	0.162067	62.2476
per	65	SWE	1832	b	qx_5	0.12755	0.158142	62.4402
per	65	SWE	1833	b	qx_5	0.132525	0.16228	62.22
per	65	SWE	1834	b	qx_5	0.13126	0.158003	62.3455
per	65	SWE	1835	b	qx_5	0.12735	0.156647	62.4652
per	65	SWE	1836	b	qx_5	0.129305	0.154199	62.4484
per	65	SWE	1837	b	qx_5	0.127481	0.15424	62.5013
per	65	SWE	1838	b	qx_5	0.127069	0.155249	62.4745
per	65	SWE	1839	b	qx_5	0.124579	0.151825	62.5787
per	65	SWE	1840	b	qx_5	0.126887	0.148962	62.6217
per	65	SWE	1841	b	qx_5	0.128275	0.153882	62.4822
per	65	SWE	1842	b	qx_5	0.124111	0.151046	62.455
per	65	SWE	1843	b	qx_5	0.126822	0.153074	62.5362
per	65	SWE	1844	b	qx_5	0.123651	0.150155	62.5916
per	65	SWE	1845	b	qx_5	0.124269	0.155417	62.5993
per	65	SWE	1846	b	qx_5	0.123144	0.155717	62.5077
per	65	SWE	1847	b	qx_5	0.12508	0.155395	62.5696
per	65	SWE	1848	b	qx_5	0.125049	0.152727	62.5907
per	65	SWE	1849	b	qx_5	0.12838	0.154664	62.6683
per	65	SWE	1850	b	qx_5	0.12236	0.152371	62.6802
per	65	SWE	1851	b	qx_5	0.12899	0.152863	62.7262
per	65	SWE	1852	b	qx_5	0.127842	0.150499	62.7425
per	65	SWE	1853	b	qx_5	0.125239	0.150114	62.6751
per	65	SWE	1854	b	qx_5	0.125989	0.146765	62.7857
per	65	SWE	1855	b	qx_5	0.123582	0.142653	62.7034
per	65	SWE	1856	b	qx_5	0.120551	0.146113	62.7354
per	65	SWE	1857	b	qx_5	0.117723	0.141983	62.8561
per	65	SWE	1858	b	qx_5	0.12016	0.150226	62.7171
per	65	SWE	1859	b	qx_5	0.121817	0.146232	62.8123
per	65	SWE	1860	b	qx_5	0.121788	0.15037	62.758
per	65	SWE	1861	b	qx_5	0.124663	0.150874	62.7932
per	65	SWE	1862	b	qx_5	0.123615	0.147779	62.8457
per	65	SWE	1863	b	qx_5	0.122507	0.146829	62.8535
per	65	SWE	1864	b	qx_5	0.125112	0.150863	62.8681
per	65	SWE	1865	b	qx_5	0.12299	0.147851	62.9261
per	65	SWE	1866	b	qx_5	0.123396	0.147136	62.9704
per	65	SWE	1867	b	qx_5	0.125101	0.151156	62.9707
per	65	SWE	1868	b	qx_5	0.123189	0.149795	63.1184
per	65	SWE	1869	b	qx_5	0.126824	0.147368	63.2287
per	65	SWE	1870	b	qx_5	0.126434	0.147424	63.254
per	65	SWE	1871	b	qx_5	0.129818	0.150899	63.268
per	65	SWE	1872	b	qx_5	0.130079	0.141934	63.4693
per	65	SWE	1873	b	qx_5	0.12848	0.139098	63.4393
per	65	SWE	1874	b	qx_5	0.124258	0.138071	63.6325
per	65	SWE	1875	b	qx_5	0.121085	0.13366	63.7142
per	65	SWE	1876	b	qx_5	0.123404	0.135131	63.8006
per	65	SWE	1877	b	qx_5	0.121705	0.133864	63.9702
per	65	SWE	1878	b	qx_5	0.124402	0.136255	64.0558
per	65	SWE	1879	b	qx_5	0.124225	0.133021	64.1571
per	65	SWE	1880	b	qx_5	0.125154	0.133866	64.2047
per	65	SWE	1881	b	qx_5	0.122366	0.131481	64.2314
per	65	SWE	1882	b	qx_5	0.126779	0.134007	64.22
per	65	SWE	1883	b	qx_5	0.123449	0.130163	64.4399
per	65	SWE	1884	b	qx_5	0.123549	0.126374	64.7253
per	65	SWE	1885	b	qx_5	0.124332	0.126271	64.7952
per	65	SWE	1886	b	qx_5	0.122862	0.123961	64.8996
per	65	SWE	1887	b	qx_5	0.122858	0.123358	64.9563
per	65	SWE	1888	b	qx_5	0.123568	0.123717	64.9854
per	65	SWE	1889	b	qx_5	0.122476	0.119984	65.2149
per	65	SWE	1890	b	qx_5	0.125136	0.12224	65.2431
per	65	SWE	1891	b	qx_5	0.123397	0.118082	65.4386
per	65	SWE	1892	b	qx_5	0.124134	0.117339	65.6215
per	65	SWE	1893	b	qx_5	0.124773	0.116446	65.6889
per	65	SWE	1894	b	qx_5	0.12329	0.115346	65.6951
per	65	SWE	1895	b	qx_5	0.123241	0.114933	65.7519
per	65	SWE	1896	b	qx_5	0.124495	0.114828	65.9414
per	65	SWE	1897	b	qx_5	0.127689	0.117998	65.9126
per	65	SWE	1898	b	qx_5	0.124022	0.110805	66.1155
per	65	SWE	1899	b	qx_5	0.124593	0.110677	66.2739
per	65	SWE	1900	b	qx_5	0.127143	0.111225	66.3828
per	65	SWE	1901	b	qx_5	0.124794	0.107916	66.5263
per	65	SWE	1902	b	qx_5	0.126195	0.108024	66.7176
per	65	SWE	1903	b	qx_5	0.126942	0.107451	66.8379
per	65	SWE	1904	b	qx_5	0.129239	0.105557	66.9704
per	65	SWE	1905	b	qx_5	0.131137	0.109515	67.0148
per	65	SWE	1906	b	qx_5	0.128542	0.106222	67.2061
per	65	SWE	1907	b	qx_5	0.126715	0.103556	67.3353
per	65	SWE	1908	b	qx_5	0.129373	0.105268	67.3999
per	65	SWE	1909	b	qx_5	0.130683	0.103226	67.5949
per	65	SWE	1910	b	qx_5	0.127674	0.101057	67.7615
per	65	SWE	1911	b	qx_5	0.127968	0.102528	67.8503
per	65	SWE	1912	b	qx_5	0.127454	0.101127	68.0451
per	65	SWE	1913	b	qx_5	0.125977	0.0973251	68.2057
per	65	SWE	1914	b	qx_5	0.126358	0.0968887	68.3177
per	65	SWE	1915	b	qx_5	0.124472	0.0945211	68.4995
per	65	SWE	1916	b	qx_5	0.125527	0.0927799	68.6899
per	65	SWE	1917	b	qx_5	0.124612	0.0914792	68.8964
per	65	SWE	1918	b	qx_5	0.125525	0.0919548	68.9706
per	65	SWE	1919	b	qx_5	0.125088	0.0914872	69.1929
per	65	SWE	1920	b	qx_5	0.123729	0.0886599	69.3309
per	65	SWE	1921	b	qx_5	0.122109	0.0853927	69.5666
per	65	SWE	1922	b	qx_5	0.121753	0.0855886	69.6019
per	65	SWE	1923	b	qx_5	0.120845	0.0823679	69.8975
per	65	SWE	1924	b	qx_5	0.120376	0.0830835	70.0146
per	65	SWE	1925	b	qx_5	0.121785	0.0819203	70.1863
per	65	SWE	1926	b	qx_5	0.118398	0.0791068	70.3659

## Sheet: Read First
Sheet 2 contains a pivot table with the data used in Figures 3, 4, and 5.
